# Supplementary material for: Benchmark study comparing liftover tools for genome conversion of epigenome sequencing data
Source: NAR Genom Bioinform. 2020 Aug 6;2(3):lqaa054. doi: 10.1093/nargab/lqaa054 (PMC7671393; doi:10.1093/nargab/lqaa054)
Supplement: lqaa054_Supplemental_Files [file lqaa054_supplemental_files.zip]

Archive with 2 entries (2 files):
- Supplementary_Figures_final.pdf
- Supplementary_Tables_final_corrected.pdf
